# Supplementary material for: Sex Differences during Influenza A Virus Infection and Vaccination and Comparison of Cytokine and Antibody Responses between Plasma and Serum Samples
Source: Pathogens. 2024 Jun 1;13(6):468. doi: 10.3390/pathogens13060468 (PMC11206404; doi:10.3390/pathogens13060468)
Supplement: Supplementary file 1 [file pathogens-13-00468-s001.zip]

Archive with 1 entries (1 files):
- pathogens-3012981-supplementary.pdf
